# Supplementary material for: Immunogenicity and Safety of a Quadrivalent Influenza Vaccine in Population Aged 3 Years and Older in Chile and the Philippines: A Phase 3, Non-Inferiority, Double-Blind, Randomized Controlled Clinical Trial
Source: Vaccines (Basel). 2024 Aug 7;12(8):892. doi: 10.3390/vaccines12080892 (PMC11360333; doi:10.3390/vaccines12080892)
Supplement: Supplementary file 1 [file vaccines-12-00892-s001.zip]

Archive with 1 entries (1 files):
- vaccines-3092985-supplementary.pdf
